# Supplementary material for: Identification of Small Regions of Overlap from Copy Number Variable Regions in Patients with Hypospadias
Source: Int J Mol Sci. 2022 Apr 12;23(8):4246. doi: 10.3390/ijms23084246 (PMC9027593; doi:10.3390/ijms23084246)
Supplement: Supplementary file 1 [file ijms-23-04246-s001.zip]

Archive with 1 entries (1 files):
- ijms-1613642-supplementary.pdf
